# Supplementary material for: Mathematical Modeling Reveals Kinetics of Lymphocyte Recirculation in the Whole Organism
Source: PLoS Comput Biol. 2014 May 15;10(5):e1003586. doi: 10.1371/journal.pcbi.1003586 (PMC4022467; doi:10.1371/journal.pcbi.1003586)
Supplement: Dataset S1 — Experimental data from Smith and Ford (1983) [65] on migration of thoracic duct lymphocytes to multiple tissues of rats (migration data). (CSV) [file pcbi.1003586.s001.csv]

mins	Blood	Lung	Liver	Spleen	SCLNs	MLNs	PPs
0	100	0	0	0	0	0	0
1	42.5934	36.0804	13.1254	2.25968	0.17183	0	0
2	37.7219	41.2127	12.2843	5.51998	1.05697	0.335625	0
5	40.028	28.4433	16.7857	10.7796	3.68825	0.881415	0.305376
10	30.4384	23.7484	11.7657	19.8615	8.67105	2.3739	1.65349
30	11.67035	8.50606	6.219645	39.86405	19.99635	8.222605	3.822135
60	3.16456	2.49192	3.91902	40.4007	29.1833	10.6176	6.68898
150	4.18086	2.81676	3.59342	33.0643	30.2393	12.0222	5.67289
360	3.381	2.43515	3.71672	21.7018	33.1363	14.0048	6.13069
540	2.98129	1.91019	4.03092	18.2902	35.3771	16.3325	6.06815
720	2.53984	1.65843	4.24183	19.4893	37.0977	20.7488	7.51718
900	3.21366	2.01608	4.55773	15.4679	35.2516	21.3396	6.57203
1080	2.6257	1.97381	4.24201	15.8847	34.4928	22.5357	6.36227
1440	3.02338	2.07898	5.25007	16.0619	31.2376	20.6716	6.36245
