# Supplementary material for: Mathematical Modeling Reveals Kinetics of Lymphocyte Recirculation in the Whole Organism
Source: PLoS Comput Biol. 2014 May 15;10(5):e1003586. doi: 10.1371/journal.pcbi.1003586 (PMC4022467; doi:10.1371/journal.pcbi.1003586)
Supplement: Dataset S2 — Experimental data from Smith and Ford (1983) [65] on the rate of exit of thoracic duct lymphocytes into the thoracic duct (cannulation data). (CSV) [file pcbi.1003586.s002.csv]

hours	percent.tdl
0.652239	0.234194
2.2318	1.07322
3.66282	1.51224
5.00848	1.9513
6.42179	2.0445
8.09772	2.26507
9.67178	2.1633
11.0828	2.21107
12.4965	2.31306
13.9545	2.4458
15.0935	2.18301
16.7476	1.97716
18.1886	1.77726
19.5814	1.47041
21.7965	1.38448
23.4487	1.14053
24.9866	1.16627
26.1687	0.912256
27.5717	0.804693
28.9866	0.928661
30.4285	0.746345
31.9616	0.67976
33.7531	0.655563
34.9455	0.602309
36.4791	0.544516
37.8835	0.46333
39.8457	0.440527
41.1244	0.404821
42.274	0.35012
44.234	0.283355
45.5158	0.309196
