# Supplementary material for: Mathematical Modeling Reveals Kinetics of Lymphocyte Recirculation in the Whole Organism
Source: PLoS Comput Biol. 2014 May 15;10(5):e1003586. doi: 10.1371/journal.pcbi.1003586 (PMC4022467; doi:10.1371/journal.pcbi.1003586)
Supplement: Dataset S3 — Experimental data from Smith and Ford (1983) [65] on accumulation and loss of thoracic duct lymphocytes in resting and antigen-stimulated popliteal lymph nodes of rats. (CSV) [file pcbi.1003586.s003.csv]

mins	pLN.stimulated	pLN.unstimulated
10	0.24182	0.05809
30	0.6328	0.15725
60	0.73224	0.20831
150	0.72207	0.22866
360	0.77292	0.21756
540	0.78309	0.27676
720	0.7797	0.32523
900	0.8362	0.27935
1080	0.73224	0.25197
1440	0.75258	0.23347
